# Supplementary material for: Carboxymethyl Chitosan Hydrogels for Effective Wound Healing—An Animal Study
Source: J Funct Biomater. 2023 Sep 15;14(9):473. doi: 10.3390/jfb14090473 (PMC10531907; doi:10.3390/jfb14090473)
Supplement: Supplementary file 1 [file jfb-14-00473-s001.zip]

Archive with 1 entries (1 files):
- jfb-2538745-supplementary.pdf
